# Supplementary material for: Optical Study of Solvatochromic Isocyanoaminoanthracene Dyes and 1,5-Diaminoanthracene
Source: Int J Mol Sci. 2022 Jan 24;23(3):1315. doi: 10.3390/ijms23031315 (PMC8835764; doi:10.3390/ijms23031315)
Supplement: Supplementary file 1 [file ijms-23-01315-s001.zip]

Archive with 1 entries (1 files):
- ijms-1557179-supplementary.pdf
